# Supplementary material for: Genomic Profiling and Mutation Analysis of Mycobacterium bovis BCG Strains Causing Clinical Disease
Source: Microorganisms. 2025 Dec 16;13(12):2853. doi: 10.3390/microorganisms13122853 (PMC12735467; doi:10.3390/microorganisms13122853)
Supplement: Supplementary file 1 [file microorganisms-13-02853-s001.zip]

Archive with 1 entries (1 files):
- microorganisms-3865326-supplementary.pdf
